# Supplementary material for: Effect of Storage Humidity on Physical Stability of Spray-Dried Naproxen Amorphous Solid Dispersions with Polyvinylpyrrolidone: Two Fluid Nozzle vs. Three Fluid Nozzle
Source: Pharmaceutics. 2021 Jul 13;13(7):1074. doi: 10.3390/pharmaceutics13071074 (PMC8309117; doi:10.3390/pharmaceutics13071074)
Supplement: Supplementary file 1 [file pharmaceutics-13-01074-s001.zip]

Archive with 1 entries (1 files):
- pharmaceutics-1221271-supplementary.pdf
